# Supplementary material for: Investigation of Donor-Transmitted Strongyloides stercoralis Infections in Solid Organ Transplant Recipients, United States, 2012–2024
Source: Emerg Infect Dis. 2026 Jul;32(7):1133–40. doi: 10.3201/eid3207.260747 (PMC13322423; doi:10.3201/eid3207.260747)
Supplement: Appendix — Additional information about investigation of donor-transmitted Strongyloides stercoralis infections in solid organ transplant recipients, United States, 2012–2024. [file 26-0747-Techapp-s1.xlsx]

## Sheet: Appendix Table 1
Article DOI: https://doi.org/10.3201/eid3207.260747
EID cannot ensure accessibility for supplementary materials supplied by authors. Readers who have difficulty accessing supplementary content should contact the authors for assistance
Investigation of Donor-Transmitted Strongyloides stercoralis Infections in Solid Organ Transplant Recipients, United States, 2012–2024
Appendix
Appendix Table 1. Case-level details for all investigations of potential donor-derived strongyloidiasis (2012–2024), including donor characteristics, serology results, transplanted organs, timing of recipient illness, Strongyloides assessment, case determination, and clinical outcomes.
Transplant Case ID	Donor Demography			Donor Serology Results	Transplanted Organ	Time of symptom onset (days post-transplant)	Time of Diagnosis (days post-transplant)	Strongyloides Assessment Analysis			Case Determination §	Outcome at follow-up ¶
	Age	Sex	Birth place †					Pre transplant serology	Post transplant diagnostic	Recipient exposure risk ‡
2025-1	23	F	Region 2	OPO: NEG CDC: NEG	Heart	42	64	Unknown	POS Karius, serology, O&P, BAL	High	Excluded	Alive
					Left kidney			Unknown	Unknown	--	IWDT	Alive
					Liver			NEG	NEG serology	--	NINDT	Alive
					Right kidney			Unknown	Unknown	--	IWDT	Alive
2024-1	52	F	Guatemala	OPO: POS CDC: POS	Heart	62	69	NEG	POS biopsy, O&P, serology, BAL	Low	Proven	Alive
					Left kidney	67	69	NEG	POS culture, O&P	None	Proven	Alive
					Right kidney			Unknown	Unknown	--	IWDT	Alive
					Liver			NEG	NEG serology	--	IWDT	Alive
					Bilateral lung			Unknown	NEG serology, culture	--	IWDT	Alive
2024-2	33	M	Honduras	OPO: POS CDC: NEG	Heart	161	171	NEG	POS Karius, serology, BAL	None	Proven	Alive
					Liver			Unknown	Unknown	Unknown	Inconclusive	Deceased-unrelated
					Left kidney			Unknown	NEG serology	--	IWDT	Alive
					Right kidney			Unknown	NEG serology	--	IWDT	Alive
2024-3	53	M	Africa	CDC: POS	Right kidney	49	52	NEG	POS biopsy	Low	Proven	Deceased-related
					Left kidney			Unknown	NEG serology	--	IWDT	Alive
2024-4	54	M	Honduras	CDC: POS	Right kidney	53	62	Unknown	POS BAL, Karius	None	Probable	Deceased-related
					Left kidney			Unknown	Unknown	--	IWDT	Alive
					Liver			Unknown	NEG serology	--	IWDT	Alive
2023-1	42	F	Region 9	OPO: NEG	Left kidney	80	90	NEG	POS biopsy	None	Inconclusive	Alive
2023-2	35	M	Region 9	OPO: NEG	Heart	84	90	POS	POS BAL, serology	High	Excluded	Alive
					Right kidney			NEG	NEG serology, O&P	--	NINDT	Alive
					Left kidney/pancreas			Unknown	NEG serology, O&P	--	NINDT	Alive
					Left lung			NEG	Unknown	--	IWDT	Alive
					Liver			NEG	NEG serology	--	NINDT	Alive
2023-3	33	M	Guatemala	OPO: POS	Heart	63	83	NEG	POS O&P	Moderate	Proven	Deceased-related
					Right kidney			NEG	Unknown	--	IWDT	Alive
					Left kidney			NEG	Unknown	--	IWDT	Alive
					Liver			Unknown	Unknown	--	IWDT	Alive
2022-1	52	M	Africa	Unable to test	Right lung	73	82	Unknown	POS BAL	Unknown	Possible	Deceased-related
					Left kidney			Unknown	Unknown	--	IWDT	Alive
					Liver			NEG	NEG serology	--	IWDT	Alive
2022-2	27	M	Region 4	Unable to test	Right kidney	4	28	Unknown	POS serology	High	Inconclusive	Alive
					Heart/Liver/Left kidney			Unknown	Unknown	Unknown	Inconclusive	Deceased-unrelated
2022-3	13	M	Region 2	Unable to test	Right kidney	12	19	NEG	POS serology	Low	Inconclusive	Alive
					Left kidney			Unknown	Unknown	--	IWDT	Alive
2022-4	49	M	Mexico	OPO: POS	Heart	88	110	Unknown	POS BAL	Unknown	Proven	Alive
					Right kidney	98	102	NEG	POS biopsy, serology	Low	Proven	Alive
					Left kidney			Unknown	NEG serology	--	IWDT	Alive
2021-1	18	M	Region 11	OPO: NEG CDC: NEG	Liver	12	19	Unknown	POS serology, NEG O&P	High	Excluded	Alive
					Heart			Unknown	NEG serology, cytology	--	IWDT	Alive
					Lung			Unknown	Unknown	--	IWDT	Alive
					Right kidney			Unknown	Unknown	--	IWDT	Alive
					Left kidney			Unknown	Unknown	--	IWDT	Alive
2021-2	37	M	Puerto Rico	OPO: POS	Left lung			Unknown	Unknown	--	IWDT	Alive
					Right lung			Unknown	Unknown	--	IWDT	Alive
					Left kidney			Unknown	Unknown	Unknown	Inconclusive	Unknown
					Right kidney			Unknown	Unknown	--	IWDT	Alive
2021-3	37	M	Puerto Rico	OPO: POS	Left kidney			Unknown	Unknown	--	IWDT	Alive
					Right kidney			Unknown	Unknown	--	IWDT	Alive
2021-4	57	M	Region 3	OPO: POS CDC: NEG	Liver			Unknown	Unknown	--	IWDT	Alive
					Left kidney			Unknown	Unknown	--	IWDT	Alive
					Right kidney			Unknown	Unknown	--	IWDT	Alive
2021-5	53	F	Region 2	OPO: POS CDC: NEG	Left kidney			Unknown	Unknown	--	IWDT	Alive
					Liver			Unknown	Unknown	--	IWDT	Alive
2021-6	47	F	Region 3	OPO: POS CDC: NEG	Left kidney			Unknown	Unknown	--	IWDT	Alive
					Right kidney			Unknown	Unknown	--	IWDT	Alive
2020-1	31	M	Guatemala	CDC: NEG	Left lung	487	Unknown	Unknown	POS BAL, O&P	Moderate	Excluded	Alive
					Heart			Unknown	NEG serology	--	IWDT	Alive
					Liver			Unknown	Unknown	--	IWDT	Alive
					Left kidney			Unknown	Unknown	Unknown	Inconclusive	Unknown
					Right kidney			Unknown	Unknown	Unknown	Inconclusive	Unknown
2020-2	43	F	Mexico	CDC: POS	Heart	Unknown	56	NEG	POS O&P	Low	Proven	Alive
					Right kidney	None	60	NEG	POS O&P	High	Proven	Alive
					Left kidney			Unknown	NEG serology, O&P	--	IWDT	Alive
2020-3	67	F	Ecuador	OPO: POS CDC: NEG	Right kidney			Unknown	Unknown	--	IWDT	Alive
					Liver			Unknown	Unknown	--	IWDT	Alive
2020-4	52	F	Region 3	OPO: POS CDC: NEG	Liver			Unknown	Unknown	--	IWDT	Unknown
					Right kidney			Unknown	Unknown	--	IWDT	Unknown
					Left kidney			Unknown	Unknown	--	IWDT	Unknown
2020-5	36	F	Region 3	OPO: POS CDC: NEG	Left kidney			Unknown	Unknown	--	IWDT	Unknown
					Heart			Unknown	Unknown	--	IWDT	Unknown
					Right kidney			Unknown	Unknown	--	IWDT	Unknown
					Liver			Unknown	Unknown	--	IWDT	Unknown
2019-1	46	M	Region 3	CDC: NEG	Heart	105	109	NEG	POS biposy, serology	Moderate	Inconclusive	Alive
					Liver			Unknown	Unknown	--	IWDT	Alive
					Left kidney			Unknown	Unknown	--	IWDT	Alive
					Right kidney			Unknown	Unknown	--	IWDT	Alive
2018-1	61	M	Haiti	OPO: NEG CDC: POS	Right kidney	93	100	NEG	POS O&P, CSF	None	Proven	Alive
					Left kidney			Unknown	Unknown	--	IWDT	Alive
					Liver			Unknown	NEG O&P, serology	--	IWDT	Alive
2018-2	19	M	Region 3	OPO: POS	Right kidney			Unknown	NEG serology	--	IWDT	Alive
					Left kidney			Unknown	NEG serology	--	IWDT	Alive
2018-3	49	M	Mexico	OPO: POS CDC: POS	Heart	52	58	NEG	POS BAL	None	Proven	Alive
					Lung			Unknown	Unknown	--	IWDT	Alive
					Liver/left kidney			Unknown	Unknown	--	IWDT	Alive
					Right kidney			Unknown	Unknown	--	IWDT	Alive
2018-4	53	F	Mexico	CDC: POS	Left kidney	53	57	NEG	POS BAL, biopsy	None	Proven	Deceased-related
					Liver			Unknown	Unknown	--	IWDT	Alive
					Right kidney			Unknown	Unknown	--	IWDT	Alive
2017-1	34	F	USA	OPO: POS CDC: NEG	Lung			Unknown	Unknown	--	IWDT	Alive
					Left kidney			Unknown	Unknown	--	IWDT	Alive
					Right kidney			Unknown	Unknown	--	IWDT	Unknown
2017-2	67	M	Dominican Republic	OPO: POS CDC: POS	Liver			Unknown	Unknown	--	IWDT	Alive
2017-3	24	M	Region 9	OPO: POS CDC: NEG	Liver			Unknown	Unknown	--	IWDT	Alive
					Lung			Unknown	Unknown	--	IWDT	Alive
					Left kidney			Unknown	Unknown	--	IWDT	Alive
					Right kidney			Unknown	Unknown	--	IWDT	Alive
2016-1	38	F	Mexico	OPO: POS	Right kidney			Unknown	Unknown	--	IWDT	Alive
					Left kidney			Unknown	Unknown	--	IWDT	Alive
					Liver			Unknown	Unknown	--	IWDT	Alive
					Lung			Unknown	Unknown	--	IWDT	Alive
2016-2	46	F	Region 2	OPO: POS CDC: POS	Left kidney			Unknown	Unknown	--	IWDT	Alive
2016-3	35	M	Guatemala	OPO: POS	Liver/Left kidney/pancreas/bowel	733	744	NEG	POS biopsy & O&P; NEG serology	Low	Inconclusive	Alive
					Heart			NEG	Unknown	--	IWDT	Alive
					Right kidney			Unknown	NEG serology	--	IWDT	Alive
2016-4	45	M	Venezuela	OPO: POS	Liver	104	114	NEG	POS BAL, O&P	Low	Proven	Deceased-related
					Right kidney			Unknown	Unknown	--	IWDT	Alive
2016-5	25	F	USA	OPO: POS	Lung			Unknown	Unknown	--	IWDT	Alive
					Liver			Unknown	Unknown	--	IWDT	Alive
					Kidney			Unknown	Unknown	--	IWDT	Alive
					Kidney/pancreas			Unknown	Unknown	--	IWDT	Alive
					Heart			Unknown	Unknown	--	IWDT	Unknown
2016-6	53	M	Guyana	OPO: POS CDC: NEG	Liver			Unknown	Unknown	--	IWDT	Alive
2016-7	60	F	Dominican Republic	OPO: POS CDC: POS	Right kidney			Unknown	Unknown	--	IWDT	Alive
					Left kidney			Unknown	Unknown	--	IWDT	Alive
					Liver			Unknown	Unknown	--	IWDT	Alive
2016-8	52	M	Honduras	OPO: POS CDC: POS	Liver			Unknown	Unknown	--	IWDT	Alive
					Right lung			Unknown	Unknown	--	IWDT	Unknown
2016-9	41	F	Unknown	CDC: NEG	Liver	Unknown	~3652 days	Unknown	POS O&P, serology	Unknown	Excluded	Alive
					Kidney			Unknown	Unknown	--	NINDT	Alive
					Kidney			Unknown	Unknown	Unknown	Inconclusive	Deceased-unrelated
2015-1	58	M	Cuba	CDC: POS	Liver/left kidney	49	154	NEG	POS BAL, O&P	Unknown	Proven	Alive
2015-2	61	M	Unknown	OPO: POS	Left kidney			Unknown	Unknown	--	IWDT	Alive
					Right kidney			Unknown	Unknown	--	IWDT	Alive
2015-3	53	M	Dominican Republic	OPO: POS	Left kidney			Unknown	Unknown	--	IWDT	Alive
					Right kidney			Unknown	Unknown	--	IWDT	Alive
					Liver			Unknown	Unknown	--	IWDT	Alive
					Lung			Unknown	Unknown	Unknown	Inconclusive	Unknown
2015-4	61	M	Puerto Rico	CDC: POS	Bilateral lung	Unknown	59	Neg	POS BAL, O&P	None	Proven	Alive
					Liver			Unknown	NEG O&P	--	IWDT	Alive
2015-5	29	M	Mexico	CDC: NEG	Heart/left kidney	Unknown	96	POS	POS BAL, O&P	High	Excluded	Alive
					Right kidney			Unknown	Unknown	--	IWDT	Alive
					Liver			Unknown	Unknown	--	IWDT	Alive
					Left lung			NEG	Unknown	--	IWDT	Alive
2015-6	37	M	Mexico	CDC: NEG	Right kidney	Unknown	1730	Unknown	POS O&P	High	Excluded	Deceased-related
					Left kidney			Unknown	NEG serology	--	NINDT	Alive
					Bilateral lung			Unknown	Unknown	--	NINDT	Alive
					Heart			Unknown	Unknown	Unknown	Inconclusive	Deceased-unrelated
2014-1	21	M	Mexico	CDC: POS	Left kidney/pancreas	35	49	NEG	POS biopsy	Moderate	Proven	Alive
					Right kidney			Unknown	Unknown	--	IWDT	Alive
					Liver			Unknown	NEG serology, O&P	--	IWDT	Alive
					Liver			Unknown	Unknown	--	IWDT	Alive
					Heart/lung			NEG	NEG serology, O&P	--	IWDT	Alive
2014-2	36	M	El Salvador	OPO: POS	Right lung	42	57	NEG	POS biopsy, O&P, BAL	Low	Proven	Deceased-related
					Left lung	42	58	NEG	POS biopsy	None	Proven	Deceased-related
					Heart			Unknown	NEG serology, O&P	--	IWDT	Alive
					Right kidney			NEG	NEG serology, O&P	--	IWDT	Alive
					Left kidney			POS	NEG serology, O&P	--	IWDT	Alive
2014-3	65	F	Region 8	Unable to test	Bilateral lung	Unknown	124	POS	POS cytology	Moderate	Excluded	Unknown
					Liver			Unknown	Unknown	--	NINDT	Alive
					Right kidney			Unknown	Unknown	--	NINDT	Alive
					Left kidney			Unknown	Unknown	--	NINDT	Alive
2014-4	44	M	Honduras	OPO: POS CDC: NEG	Heart			Unknown	Unknown	--	IWDT	Alive
					Liver			Unknown	Unknown	--	IWDT	Alive
					Left kidney			Unknown	Unknown	--	IWDT	Alive
					Right kidney			Unknown	Unknown	--	IWDT	Alive
2014-5	48	F	Dominican Republic	OPO: POS	Kidney			Unknown	Unknown	--	IWDT	Alive
					Liver			Unknown	Unknown	--	IWDT	Alive
2014-6	45	M	Unknown	OPO: POS	Right kidney			Unknown	Unknown	--	IWDT	Alive
					Heart			Unknown	Unknown	--	IWDT	Alive
					Left kidney			Unknown	Unknown	--	IWDT	Alive
2014-7	54	M	Paraguay	OPO: POS	Left kidney			Unknown	Unknown	--	IWDT	Alive
					Right kidney			Unknown	Unknown	--	IWDT	Alive
2014-8	64	M	Honduras	OPO: POS CDC: POS	Left kidney			Unknown	Unknown	--	IWDT	Alive
					Liver			Unknown	Unknown	--	IWDT	Alive
					Right kidney			Unknown	Unknown	--	IWDT	Alive
2014-9	66	M	USA	CDC: POS	Liver	42	94	Unknown	POS serology	Moderate	Probable	Alive
					Left kidney			Unknown	Unknown	--	IWDT	Alive
2014-10	22	F	Puerto Rico	CDC: NEG	Left lung	None	63	Unknown	POS BAL	High	Excluded	Alive
					Right lung			Unknown	NEG BAL	--	NINDT	Alive
					Heart			Unknown	Unknown	--	NINDT	Alive
					Liver			Unknown	Unknown	--	NINDT	Alive
					Left kidney			Unknown	Unknown	--	NINDT	Alive
					Right kidney			Unknown	Unknown	--	NINDT	Alive
2013-1	59	M	Guyana	OPO: POS	Liver			Unknown	Unknown	--	IWDT	Alive
					Right kidney			Unknown	Unknown	--	IWDT	Alive
2013-2	60	M	Jamaica	OPO: POS	Liver			Unknown	Unknown	--	IWDT	Alive
2013-3	49	F	Unknown	CDC: NEG	Right lung	114	122	Unknown	POS biopsy	Moderate	Excluded	Alive
					Right kidney			Unknown	Unknown	--	NINDT	Alive
					Left kidney			Unknown	Unknown	--	NINDT	Alive
					Liver			Unknown	Unknown	--	NINDT	Alive
2012-1	49	M	Region 3	CDC: POS	Left kidney	Unknown	187	NEG	POS BAL	None	Proven	Alive
					Right kidney			NEG	NEG serology	--	IWDT	Alive
2012-2	45	M	Guyana	OPO: POS CDC: POS	Liver	Unknown	90	Unknown	POS BAL, NEG serology	Unknown	Probable	Alive
					Left kidney			NEG	NEG serology	--	IWDT	Alive
					Right kidney			Unknown	NEG serology	--	NINDT	Alive
2012-3	45	M	El Salvador	OPO: POS CDC: POS	Heart			Unknown	Unknown	--	IWDT	Alive
					Liver			Unknown	Unknown	--	IWDT	Alive
					Right kidney			Unknown	Unknown	--	IWDT	Alive
					Left kidney			Unknown	Unknown	--	IWDT	Alive
2012-4	53	M	Puerto Rico	CDC: NEG	Right kidney	709	1, 049	NEG	POS O&P, NEG serology	Unknown	Inconclusive	Alive
					Left kidney			POS	NEG serology	Unknown	Inconclusive	Alive
					Liver			Unknown	POS serology, NEG O&P	Unknown	Inconclusive	Alive
2012-5	22	M	Puerto Rico	CDC: POS	Heart	50	52	NEG	POS bronchoscopy	Low	Proven	Deceased-related
					Liver			Unknown	Unknown	Unknown	Inconclusive	Deceased-unknown
					Left kidney/pancreas	63	73	NEG	POS O&P, biopsy, serology	Low	Proven	Alive
					Right kidney	70	74	NEG	POS biopsy, O&P	Low	Proven	Alive
M=Male; F=Female; POS=positive; NEG=negative; BAL=bronchoalveolar lavage; O&P= Fecal ova and parasite exam; IWDT=Intervention without disease transmission; NINDT=No intervention and no disease transmission
† Region "N" refers to OPTN region in United States
‡ Recipient exposure risk is based on exposure to known risks for Strongyloides: None, Low, Moderate, High, Unknown
§ Case determinations based on Figure 1 and Appendix Table 2
¶ Deceased–related indicates death attributed to strongyloidiasis; deceased–not related indicates death from causes unrelated to strongyloidiasis. Both determinations were made by the transplant hospitals

## Sheet: Appendix Table 2
Article DOI: https://doi.org/10.3201/eid3207.260747
EID cannot ensure accessibility for supplementary materials supplied by authors. Readers who have difficulty accessing supplementary content should contact the authors for assistance
Investigation of Donor-Transmitted Strongyloides stercoralis Infections in Solid Organ Transplant Recipients, 2012–2024
Appendix
Appendix Table 2. Case determination definitions used for CDC investigations of potential donor-derived strongyloidiasis, 2012–2024.
Case Determination	Definition
Proven transmission	Clear evidence the donor had laboratory-confirmed Strongyloides infection and ≥1 recipient tested positive post-transplant, with documented negative pretransplant results in at least one positive recipient. If multiple recipients are positive and at least one had a documented negative pretransplant result, all positive recipients are classified as proven.
Excluded	Clear evidence of a non-donor origin of infection (e.g., reactivation or newly acquired infection).
	No laboratory evidence of Strongyloides in the donor AND
	· Positive pre-transplant result in recipient OR
	· Unknown pre-transplant result in one recipient with no other recipients positive or symptoms developed more than one year after transplant.
	Unknown laboratory evidence of Strongyloides in the donor AND
	· Positive pre-transplant results in recipient and no other recipients symptomatic OR
	· Positive pre-transplant results in more than one recipient
Intervention without disease transmission (IWDT)	Prophylactic intervention was administered to recipient(s) to prevent donor-derived infection, and no evidence of transmission was documented.
No intervention, no disease transmission (NINDT)	No prophylactic intervention was administered, and no evidence of transmission was documented.
Probable transmission	Evidence strongly suggests donor origin of infection, but not all criteria for proven transmission are met. Recipient pre-transplant result is unknown or negative, and transmission is suggested by either a positive donor result or unknown donor result and at least one other recipient testing positive.
Possible transmission	Evidence suggests transmission may have occurred, but criteria for proven or probable transmission are not met. Recipient pre-transplant result is unknown or negative, and transmission is suggested by either an unknown donor result or negative donor result with at least one other recipient testing positive.
Inconclusive	Insufficient data to determine whether transmission occurred. The investigation cannot classify the infection origin due to missing data, complexity, or conflicting findings.
